# Supplementary material for: Effects of Dietary Supplementation with Thymol on Growth Performance, Blood Biochemistry, Rumen Fermentation Parameters, and Rumen Microbiota in Texel-Hazak Ewes
Source: Life (Basel). 2026 Jul 14;16(7):1162. doi: 10.3390/life16071162 (PMC13412683; doi:10.3390/life16071162)
Supplement: Supplementary file 1 [file life-16-01162-s001.zip › Table S1.xlsx]

## Sheet: Sheet1
name	Initial Weight kg	Final Weight kg	TWG kg	ADG g	Feed Intake g	F/G
MB1	41.9	53.5	11.6	193.333	1220	6.31034
MB2	45.8	58.6	12.8	213.333	1230	5.76563
MB3	42.3	55.21	12.91	215.167	1330	6.18125
MB4	38.3	49.55	11.25	187.5	1430	7.62667
MB5	39.6	53	13.4	223.333	1240	5.55224
MB6	42.1	53.5	11.4	190	1320	6.94737
MB7	42.9	52.95	10.05	167.5	990	5.91045
MB8	48.5	59.55	11.05	184.167	1390	7.54751
MB9	39.8	51.45	11.65	194.167	1330	6.84979
MB10	49.7	61.3	11.6	193.333	1430	7.39655
MB11	39	51.8	12.8	213.333	1310	6.14063
MB12	43	54.3	11.3	188.333	1390	7.38053
MB13	42.4	53.9	11.5	191.667	980	5.11304
MB14	45.9	59.1	13.2	220	1420	6.45455
MB15	41.9	54	12.1	201.667	1420	7.04132
MR1	42.25	55.5	13.25	220.833	1220	5.52453
MR2	45.65	59	13.35	222.5	1350	6.06742
MR3	44.3	58.7	14.4	240	1420	5.91667
MR4	40.1	54.4	14.3	238.333	1120	4.6993
MR5	42.5	56.2	13.7	228.333	1480	6.48175
MR6	43.2	59.3	16.1	268.333	1400	5.21739
MR7	43.5	56.8	13.3	221.667	1200	5.41353
MR8	41.3	55.1	13.8	230	1100	4.78261
MR9	38.2	54.05	15.85	264.167	1230	4.65615
MR10	37.6	52.8	15.2	253.333	1190	4.69737
MR11	46.35	58.3	11.95	199.167	1240	6.22594
MR12	44.2	58.4	14.2	236.667	1220	5.15493
MR13	45.5	62.3	16.8	280	1290	4.60714
MR14	43.1	60.4	17.3	288.333	1210	4.19653
MR15	41.5	56.6	15.1	251.667	1340	5.3245
