# Supplementary material for: Effects of Dietary Supplementation with Thymol on Growth Performance, Blood Biochemistry, Rumen Fermentation Parameters, and Rumen Microbiota in Texel-Hazak Ewes
Source: Life (Basel). 2026 Jul 14;16(7):1162. doi: 10.3390/life16071162 (PMC13412683; doi:10.3390/life16071162)
Supplement: Supplementary file 1 [file life-16-01162-s001.zip › Table S2.xlsx]

## Sheet: Sheet1
name	date	TP	ALB	GLB	CREA	UREA	Glu	T - Bil	D-Bil	TC	TG	HDL - C	LDL - C	AST	ALT	ALP	CK	LDH	γ - GT	AST/ALT
MB1	0	54.88	16.6	38.28	74.9	2.53	4.25	1.38	0.98	1.15	0.19	0.71	0.45	111.1	24	207.5	137.2	376.8	73.7	4.62917
MB2	0	57.25	20.1	37.15	87.1	6.65	3.4	0.9	1.06	1.42	0.29	0.95	0.32	156.7	22.9	308.6	270.9	481.8	79.9	6.84279
MB3	0	47.51	16.8	30.71	93.5	6.95	3.6	0.51	0.22	1.11	0.15	0.83	0.2	91.2	24.2	243.2	134.6	325.5	50.2	3.7686
MB4	0	50.04	17.1	32.94	86	8.99	3.32	0.79	0.54	1.7	0.21	0.97	0.54	93	17	235.3	170.2	502.3	53.6	5.47059
MB5	0	51.1	20	31.1	86.8	2.98	3.69	0.71	0.22	1.35	0.25	0.82	0.42	72	11.9	74.1	85.1	261.1	67.7	6.05042
MB6	0	57.36	21.7	35.66	80.2	8.72	3.86	0.67	0.16	1.55	0.16	1.12	0.4	105	24.5	409.4	226.6	482.7	48.2	4.28571
MB7	0	62.23	21.1	41.13	80.7	6.22	4.06	0.8	0.28	1.42	0.24	0.97	0.37	95.3	16.1	395.8	112.3	361.3	63.7	5.91925
MB8	0	62.13	23.7	38.43	71	6.13	4.26	0.51	0.04	1.51	0.27	0.93	0.5	79.7	15.9	151.1	118.3	333.7	50.2	5.01258
MB9	0	57.33	21.4	35.93	98.1	5.23	3.94	0.57	0.09	1.9	0.34	1.09	0.68	107.3	19.5	242.2	124.4	431.9	46.1	5.50256
MB10	0	45.77	16.5	29.27	95.8	4.65	3.76	0.67	0.05	1.45	0.37	1.07	0.31	136.3	24.3	168.4	162.1	505.2	43.7	5.60905
MB11	0	48.95	17	31.95	74.3	2.55	4.13	0.54	0.23	1.2	0.17	0.77	0.4	113.2	13.7	303.8	131.3	362.4	66.4	8.26277
MB12	0	48.41	17.2	31.21	78.3	3.97	3.84	0.27	0.74	1.44	0.23	0.83	0.27	114.1	24.2	289.6	270.3	399.8	78.4	4.71488
MB13	0	53.78	19.4	34.38	99.4	6.59	3.99	0.74	0.96	1.73	0.19	0.72	0.3	93	18.4	275.8	205.8	400.2	59.8	5.05435
MB14	0	63.18	23.4	39.78	97.7	7.3	3.05	0.82	1.37	1.81	0.27	0.93	0.37	135.2	18.9	199.6	119.4	397.3	52.6	7.15344
MB15	0	47.55	18.9	28.65	80.2	6.9	4.22	0.99	1.02	1.44	0.11	0.99	0.39	92	20.1	373.2	129.4	400.9	60.1	4.57711
MB1	30	62.25	23.5	38.75	62.4	4.76	3.75	0.42	0.23	1.31	0.29	0.88	0.41	133.1	23.8	195.5	290.7	533.6	77.4	5.59244
MB2	30	62.37	24.9	37.47	56.2	4.16	3.16	0.17	0.09	1.35	0.3	0.79	0.44	94	14.4	221.2	183.4	441.4	60.3	6.52778
MB3	30	64.07	26.2	37.87	76.1	4.34	2.6	0.71	0.41	1.54	0.24	0.99	0.35	158.4	22.6	242.1	190.5	501.6	93.8	7.00885
MB4	30	56.35	21.2	35.15	74.3	4.14	3.26	0.59	0.01	1.55	0.3	0.85	0.52	88.2	24.4	208.2	180.8	445	52	3.61475
MB5	30	67.6	22.5	45.1	73.1	4.32	2.48	0.67	0.42	1.5	0.23	0.99	0.35	157.9	21.7	242.2	194.4	493	93.8	7.2765
MB6	30	59.87	21.4	38.47	71.4	3.63	5.35	0.41	0.28	1.26	0.24	0.66	0.49	77.2	16.3	128.4	184.5	349.8	60.5	4.7362
MB7	30	62.74	27.7	35.04	62	4.15	1.86	0.28	0.04	1.61	0.21	0.92	0.53	123.5	17.3	205	230.9	492.4	58.3	7.13873
MB8	30	62.75	26.7	36.05	59.4	4.4	3.44	0.69	0.2	1.5	0.3	0.87	0.51	102.5	14.4	239.9	202.2	476.1	65	7.11806
MB9	30	62.14	20.2	41.94	63.5	3.76	3.63	0.23	0.21	1.32	0.22	0.87	0.44	103.7	20.6	232.7	203.7	474.2	62.7	5.03398
MB10	30	60.73	18.7	42.03	70.2	3.92	3.27	0.34	0.02	1.75	0.27	0.69	0.37	177.4	17.4	231.2	217.4	476.1	65.4	10.1954
MB11	30	69.67	18.4	51.27	72.2	3.37	3.44	0.37	0.03	1.66	0.27	0.27	0.37	79.6	17.2	227.9	189.2	351.1	60.7	4.62791
MB12	30	59.23	19.9	39.33	72.4	3.63	5.21	0.32	0.22	1.53	0.24	0.53	0.54	88.8	14.8	248.8	187.3	444.4	80.4	6
MB13	30	60.74	22.7	38.04	65.4	3.69	2.24	0.54	0.07	1.55	0.22	0.72	0.33	90.9	16.2	206.7	187.7	473.4	52.7	5.61111
MB14	30	65.73	22.4	43.33	65.4	3.77	3.1	0.57	0.16	1.25	0.27	0.9	0.47	133.2	13.2	189.2	184.2	517.4	58.2	10.0909
MB15	30	65.24	23.2	42.04	66.3	3.64	3.92	0.44	0.17	1.42	0.23	0.87	0.66	131.2	17.5	177.8	199.1	520.6	70.2	7.49714
MB1	60	68.32	25.7	42.62	95.2	1.51	3.37	0.5	0.19	0.34	0.3	0.91	0.34	133.2	17.7	256.9	144.4	489.9	53.8	7.52542
MB2	60	61.31	24	37.31	86.4	2.56	3.34	0.82	0.25	0.49	0.25	1	0.49	116	14.5	293	160.6	486.8	54.4	8
MB3	60	63.23	24	39.23	56.8	2.25	2.51	0.48	0.09	0.17	0.14	0.75	0.17	146.8	16.2	105.4	106	389.1	35	9.06173
MB4	60	67.11	25	42.11	70.9	3.2	3.55	0.6	0.2	0.4	0.17	1.08	0.4	164.8	13.9	239.8	141.1	470.5	55.4	11.8561
MB5	60	56.28	20.5	35.78	74.8	3.9	3.91	0.57	0.2	0.34	0.25	1.18	0.34	157.2	33.6	186.4	176.4	482.2	98.9	4.67857
MB6	60	69.76	24.5	45.26	84.3	3.26	3.7	1	0.28	0.3	0.25	1.07	0.3	149.3	20.4	142.8	106.1	416.9	39.9	7.31863
MB7	60	53.94	21.2	32.74	63.2	3.38	3.77	1.01	0.31	0.42	0.3	1.02	0.42	131.19	10.9	174.6	146	544.9	60	12.0358
MB8	60	66.66	24.8	41.86	71.3	3.06	3.52	0.63	0.18	0.17	0.37	1.01	0.77	142.7	19.7	220.1	133.7	446.2	57.5	7.24365
MB9	60	66.35	25.1	41.25	69.2	2.83	3.18	0.57	0.17	0.38	0.22	1.06	0.38	129.6	20.3	230.8	143.2	436.4	67.1	6.38424
MB10	60	64.8	25.2	39.6	4.9	2.78	3.6	0.51	0.16	0.27	0.19	0.92	0.27	123.9	19.6	264.1	137.7	450.4	55.3	6.32143
MB11	60	64.32	24.5	39.82	5.7	3.12	3.42	0.63	0.2	0.31	0.14	1.02	0.31	155.7	19.2	224.2	158.2	433.7	51.2	8.10938
MB12	60	65.81	23.2	42.61	5.1	2.75	3.57	0.67	0.22	0.19	0.21	0.93	0.19	147.5	19.8	241.9	152.1	440.6	72.6	7.44949
MB13	60	63.98	23.2	40.78	5.8	2.96	3.24	0.61	0.14	0.54	0.34	0.96	0.51	145.7	22.6	251.1	139.8	448.1	60.3	6.4469
MB14	60	63.75	24.4	39.35	5.8	2.76	3.6	0.67	0.13	0.28	0.33	1.08	0.29	164.4	23	252.9	138.9	456.2	50.1	7.14783
MB15	60	65.06	24.9	40.16	5.2	3.15	3.39	0.59	0.22	0.37	0.29	0.91	0.37	163.7	20.2	251.8	138.7	468.1	57.1	8.10396
MR1	0	67.94	25.6	42.34	59.1	5.52	3.74	0.41	0.19	0.98	0.26	0.64	0.39	92.4	10.8	272.2	97	298.3	51.2	8.55556
MR2	0	62.61	21.9	40.71	82	7.07	4.58	0.67	0.29	1.27	0.29	0.82	0.32	82	20.6	231	164.6	360.4	38.1	3.98058
MR3	0	68.3	24.3	44	65.4	4.13	3.65	0.56	0.14	0.82	0.25	0.59	0.16	66.2	10	104.7	115.3	358.2	36.8	6.62
MR4	0	61.97	23.9	38.07	64.2	6.78	3.37	0.76	0.25	0.87	0.18	0.62	0.18	90.8	15.4	213	269.2	295	52.4	5.8961
MR5	0	74.09	22.6	51.49	58.8	5.38	2.74	0.52	0.15	1.22	0.16	0.71	0.39	87.9	13.5	238.4	145.4	389.6	40	6.51111
MR6	0	60.19	23.2	36.99	69.4	6.72	5.29	0.61	0.11	1.35	0.25	0.98	0.24	91.5	19.2	317.6	217.7	392.3	43.2	4.76562
MR7	0	68.07	23.6	44.47	77.5	6.81	3.81	1.24	0.45	1.23	0.18	0.78	0.34	95.1	15.9	210.1	216.6	365.8	43.7	5.98113
MR8	0	67.68	22.3	45.38	74.2	6.03	3.38	1.08	0.35	1.36	0.23	0.88	0.41	84.4	16	195.7	211.7	453.1	77.3	5.275
MR9	0	65.39	25	40.39	76.1	5.91	3.84	0.84	0.4	1.14	0.16	0.8	0.29	86.9	21.1	266.6	133	354.6	36.5	4.11848
MR10	0	64.52	22.7	41.82	52.7	5.01	3.31	0.55	0.25	0.89	0.19	0.64	0.18	78	13.3	233.9	92.3	304.8	33.9	5.86466
MR11	0	69.4	25.9	43.5	63.4	4.99	2.59	0.37	0.22	1.46	0.21	1.09	0.27	91.1	16.1	158.8	153.8	404.9	70.4	5.65839
MR12	0	70.7	28.1	42.6	63.4	6.88	3.61	0.81	0.27	0.85	0.18	0.6	0.23	87.7	15.9	221.4	254.1	303.5	51.4	5.51572
MR13	0	68.06	24.2	43.86	59.1	6.02	2.97	0.81	0.16	1.26	0.22	0.92	0.23	79.7	11.5	219.1	138.5	354.9	35.2	6.93043
MR14	0	60.2	24.8	35.4	78.6	6.69	3.48	0.79	0.56	1.49	0.2	0.99	0.39	94.8	20.2	215.9	210.2	498.8	34.2	4.69307
MR15	0	70	23.9	46.1	79.9	4.35	4.88	0.31	0.53	1.07	0.23	0.76	0.27	89.7	14.5	263.3	178.9	345.3	40.3	6.18621
MR1	30	61.13	21.7	39.43	67.2	3.55	5.22	0.16	0.13	1.25	0.32	0.8	0.37	110.3	21.6	198.2	188.4	458.5	58.9	5.10648
MR2	30	58.96	22.4	36.56	69.2	4.14	4.95	0.5	0.06	1.34	0.33	0.89	0.38	131.7	23.3	253.4	168.8	518.7	53	5.65236
MR3	30	70.05	24.5	45.55	70.8	5.63	4.91	0.6	0.13	1.66	0.26	1.13	0.4	112.6	19.4	248.6	271.1	465.8	48.9	5.80412
MR4	30	56.36	22.5	33.86	51.4	4.37	3.07	0.13	0.1	1.18	0.24	0.75	0.33	113	8.5	269.2	176.3	465.1	44.4	13.2941
MR5	30	68.18	24.3	43.88	61.7	4.3	4.55	0.44	0.1	1.26	0.28	0.89	0.32	112.7	21	373	137.6	396.7	52.4	5.36667
MR6	30	60.83	21.9	38.93	68.7	3.7	4.69	0.28	0.19	0.92	0.29	0.65	0.23	100.4	17.4	118.4	211.5	482.8	45.3	5.77011
MR7	30	64.54	26.5	38.04	65.7	3.57	5.26	0.17	0.15	1.37	0.33	0.85	0.37	110.3	21.3	198.7	189.4	455.7	45.5	5.1784
MR8	30	63.52	23.9	39.62	67.2	3.34	4.83	0.52	0.17	1.22	0.35	0.72	0.39	107.6	23.4	253.4	183.4	454.2	47.7	4.59829
MR9	30	60.26	23.2	37.06	67.7	4.13	3.27	0.53	0.66	1.37	0.39	0.76	0.22	112.3	19.8	233.2	168.2	498.9	43.2	5.67172
MR10	30	60.77	24.2	36.57	61.4	3.92	4.54	0.42	0.28	1.26	0.27	0.79	0.27	113.7	11.4	231.7	166.7	399.7	50.2	9.97368
MR11	30	61.54	27.4	34.14	66.3	3.73	4.77	0.23	0.27	1.43	0.26	0.83	0.26	137.2	22.4	210.2	270.1	483.7	51.4	6.125
MR12	30	60.87	24.2	36.67	70.2	3.74	4.33	0.26	0.22	1.41	0.24	0.65	0.29	100.2	19.4	117.2	209.7	452.7	51.9	5.16495
MR13	30	70.21	21.2	49.01	71.3	3.77	4.52	0.19	0.13	1.18	0.31	0.87	0.27	111.7	21.7	191.7	203.7	453.1	52.8	5.14747
MR14	30	70.66	24.5	46.16	69.1	4.92	5.74	0.27	0.24	1.16	0.37	0.59	0.61	117.7	27.7	131.2	199.2	455.3	49.4	4.2491
MR15	30	57.21	25.7	31.51	69.4	5.17	6.29	0.22	0.14	1.21	0.39	0.77	0.5	121.1	21.2	149.7	189.2	379.2	45.9	5.71226
MR1	60	60.81	22.3	38.51	63.2	3.38	3.75	0.68	0.3	1.42	0.3	1.02	0.42	122.9	30.8	308.8	146	544.9	44.8	3.99026
MR2	60	62.74	25.2	37.54	73.8	4.46	3.85	0.78	0.18	1.67	0.38	1.3	0.28	114.6	21.3	280.9	158.2	512.4	54.1	5.38028
MR3	60	44.45	15.5	28.95	60.7	4.36	3.74	0.55	0.03	1.45	0.33	1.09	0.25	129.4	19.2	347	129.3	535.8	52.4	6.73958
MR4	60	61.89	22.5	39.39	80.5	4.21	4.06	0.43	0.01	1.58	0.31	1	0.43	102.5	8.9	264.7	111.8	489.8	58.4	11.5169
MR5	60	62.3	23.3	39	71.1	3.62	3.23	0.73	0.06	1.23	0.23	0.84	0.39	81	5.7	203.6	93	413.5	44.5	14.2105
MR6	60	60.98	21.8	39.18	74.2	2.99	4.28	0.17	0.18	1.53	0.33	1.05	0.38	150.5	25.1	317.7	171.7	624.9	53.3	5.99602
MR7	60	68.32	21.2	47.12	54.7	3.98	3.36	0.78	0.15	1.24	0.29	0.96	0.21	108.2	17.1	295.7	107.8	449.4	49.6	6.32749
MR8	60	59.81	22.4	37.41	70.83	3.49	3.68	0.65	0.11	1.47	0.32	1.1	0.33	117.1	15.9	296.7	138.4	525.7	51.5	7.36478
MR9	60	68.1	23.3	44.8	75.62	3.85	3.84	0.72	0.09	1.35	0.33	1.04	0.36	125.6	17.7	230.4	120.7	523.7	52.7	7.09605
MR10	60	58.69	23.8	34.89	7.43	3.43	3.94	0.82	0.13	1.43	0.3	1	0.34	119	17.3	213.5	128	530.2	47.8	6.87861
MR11	60	59.52	21.7	37.82	70.76	3.77	3.82	0.67	0.14	1.43	0.33	0.94	0.4	115.9	14.1	462.7	129.8	494.2	51.6	8.21986
MR12	60	57.3	22.7	34.6	70.91	3.71	3.83	0.72	0.1	1.55	0.31	1.04	0.39	121.6	16.3	247.9	114.8	533.3	50.8	7.46012
MR13	60	52.15	23.3	28.85	67.47	3.85	3.79	0.77	0.09	1.47	0.3	1.05	0.35	122.5	14.1	335.2	131.3	539.8	54.2	8.68794
MR14	60	58.32	22	36.32	72.51	3.33	3.94	0.66	0.14	1.44	0.3	1.05	0.39	97.2	17.1	310.7	121.3	532.4	50.6	5.68421
MR15	60	63.8	21.6	42.2	4.89	3.76	3.76	0.7	0.13	1.36	0.31	1.01	0.37	123.1	18.4	308.1	117.3	517.2	51.2	6.69022
