# Supplementary material for: Effects of Dietary Supplementation with Thymol on Growth Performance, Blood Biochemistry, Rumen Fermentation Parameters, and Rumen Microbiota in Texel-Hazak Ewes
Source: Life (Basel). 2026 Jul 14;16(7):1162. doi: 10.3390/life16071162 (PMC13412683; doi:10.3390/life16071162)
Supplement: Supplementary file 1 [file life-16-01162-s001.zip › Table S3.xlsx]

## Sheet: Sheet1
name	E2 pg/ml	E1 pg/ml	A4 nmol/L	DHEA ng/ml	Aldo pg/ml	P4 ng/ml	F ng/ml	B ng/ml
MB1	460.399	1.46106	3.82028	9.4861	406.665	15.7881	59.0078	7.73624
MB2	507.529	1.58006	3.65928	6.9968	177.764	9.15587	47.6771	7.92409
MB3	518.23	1.11455	2.15468	7.598	342.345	13.2079	47.0327	5.06646
MB4	441.73	1.37181	2.29811	6.5432	470.511	11.4567	30.3857	6.19926
MB5	479.524	2.01583	2.69914	5.9209	532.938	16.226	22.1696	5.59586
MB6	580.159	1.46106	1.81804	8.8585	268.095	15.3876	50.201	10.4231
MB7	482.712	1.35956	4.44378	5.8998	282.283	11.5312	47.4086	9.07398
MB8	433.761	1.72707	1.24723	8.7478	355.588	12.5558	50.3084	5.84633
MB9	521.418	1.31056	3.12652	6.4958	759.001	13.0216	80.0582	6.87667
MB10	447.194	1.52406	1.20332	9.7815	1014.86	11.9597	21.4178	7.611
MR1	623.191	1.95632	4.09251	6.9862	479.497	14.009	55.5173	2.55037
MR2	645.959	1.80232	3.32265	6.7489	362.209	16.1701	50.0936	3.10824
MR3	583.574	1.24755	2.12248	5.7679	701.776	16.6544	62.8205	3.05131
MR4	479.297	1.54856	2.74305	4.7342	239.718	13.2452	49.8788	4.92414
MR5	500.016	1.23355	2.36544	5.9789	853.588	18.5733	45.3143	4.96399
MR6	380.256	1.52756	3.35192	7.9092	765.149	18.1169	44.0255	4.25243
MR7	546.69	1.33856	2.42398	7.8037	704.614	14.7356	40.535	4.07596
MR8	495.007	1.73232	2.54985	6.9704	685.696	14.0462	27.7544	4.9583
MR9	612.717	2.10683	4.34426	7.8565	948.175	12.2764	69.533	4.36059
MR10	627.744	2.14358	4.596	8.8374	780.756	14.6238	56.8061	4.17273
