# Supplementary material for: Effects of Dietary Supplementation with Thymol on Growth Performance, Blood Biochemistry, Rumen Fermentation Parameters, and Rumen Microbiota in Texel-Hazak Ewes
Source: Life (Basel). 2026 Jul 14;16(7):1162. doi: 10.3390/life16071162 (PMC13412683; doi:10.3390/life16071162)
Supplement: Supplementary file 1 [file life-16-01162-s001.zip › Table S4.xlsx]

## Sheet: Sheet1
name	Acetic acid	Propionic acid	Isobutyric acid	Butyric acid	Isovaleric acid	Valeric acid	TVFA	Acetic acid/Propionic acid	pH	NH3-N
MB1	33.6565	10.2797	0.71637	8.0079	0.61037	0.44543	53.7162	3.27407	6.43	183
MB2	47.6078	18.3599	0.54557	11.9722	0.61821	0.41968	79.5234	2.59303	6.4	190
MB3	43.2445	19.4263	0.54555	9.67195	0.59942	0.46882	73.9565	2.22608	6.46	181
MB4	40.4555	18.33	0.87788	7.38039	0.91951	0.54053	68.5039	2.20706	6.31	189
MB5	41.61	11.315	0.8535	11.1528	0.61022	0.4133	65.9548	3.67741	6.51	171
MB6	49.1956	10.8477	1.16953	10.2693	0.94246	0.52622	72.9508	4.53513	6.41	187
MB7	47.2841	11.6083	0.9568	10.4204	0.61858	0.39962	71.2878	4.0733	6.45	190
MB8	53.32	9.19868	1.49945	12.9512	0.96914	0.52747	78.4659	5.79648	6.35	187
MB9	61.5923	17.4126	0.81635	8.13689	0.78987	0.50606	89.2541	3.53722	6.53	182
MB10	44.5588	16.1595	0.17213	7.8843	0.71377	0.44016	69.9286	2.75744	6.45	192
MR1	45.9008	24.8352	0.86085	7.34367	0.66019	0.63608	80.2369	1.84821	6.37	191
MR2	44.9918	19.816	0.87836	9.46085	0.90606	0.5604	76.6134	2.27048	6.31	194
MR3	49.3194	17.4126	1.12267	10.1379	0.86482	0.75917	79.6166	2.8324	6.41	182
MR4	47.7165	19.2915	1.09104	8.85614	0.88249	0.59797	78.4357	2.47344	6.35	184
MR5	46.7361	16.3051	0.61702	9.68569	0.57957	0.61219	74.5357	2.86635	6.44	194
MR6	39.2099	19.1707	0.47807	7.94319	0.95977	0.49242	68.2541	2.04531	6.32	189
MR7	43.4073	21.6377	0.61662	10.4693	0.44358	0.48505	77.0595	2.0061	6.38	204
MR8	43.3883	17.6042	0.51978	7.26398	0.32672	0.40408	69.507	2.46466	6.29	179
MR9	44.0686	16.5215	0.58085	10.7558	0.58924	0.28731	72.8033	2.66735	6.33	196
MR10	43.5164	18.1158	0.62743	7.10206	0.49224	0.25527	70.1092	2.40213	6.37	211
