# Supplementary material for: Effects of Dietary Supplementation with Thymol on Growth Performance, Blood Biochemistry, Rumen Fermentation Parameters, and Rumen Microbiota in Texel-Hazak Ewes
Source: Life (Basel). 2026 Jul 14;16(7):1162. doi: 10.3390/life16071162 (PMC13412683; doi:10.3390/life16071162)
Supplement: Supplementary file 1 [file life-16-01162-s001.zip › Table S5.xlsx]

## Sheet: alpha
Sample_Name	chao1	dominance	goods_coverage	observed_features	pielou_e	shannon	simpson
MR1	2141.21	0.002	0.998	2115	0.893	9.867	0.998
MR2	2168.5	0.002	0.998	2137	0.888	9.827	0.998
MR3	1981.27	0.003	0.998	1956	0.875	9.563	0.997
MR4	2079.49	0.003	0.998	2046	0.881	9.694	0.997
MR5	2006.73	0.003	0.998	1989	0.883	9.674	0.997
MR6	1916.27	0.004	0.998	1886	0.874	9.507	0.996
MR7	1980.09	0.003	0.998	1954	0.882	9.641	0.997
MR8	2226.25	0.002	0.998	2207	0.906	10.066	0.998
MR9	2220.26	0.003	0.997	2162	0.881	9.757	0.997
MR10	2251.12	0.002	0.998	2230	0.903	10.042	0.998
MB1	1016.62	0.022	0.999	1005	0.751	7.494	0.978
MB2	1105.82	0.025	0.998	1069	0.739	7.44	0.975
MB3	1580.96	0.006	0.998	1561	0.836	8.873	0.994
MB4	1358.63	0.006	0.999	1346	0.839	8.724	0.994
MB5	1521.09	0.008	0.999	1505	0.825	8.706	0.992
MB6	1586.92	0.004	0.998	1569	0.863	9.156	0.996
MB7	1581.78	0.005	0.999	1571	0.853	9.056	0.995
MB8	1409.2	0.007	0.998	1395	0.827	8.634	0.993
MB9	1908.7	0.004	0.998	1882	0.865	9.407	0.996
MB10	2015.61	0.003	0.998	1986	0.877	9.61	0.997

## Sheet: Phylum
Taxonomy	Bacteroidota	Firmicutes	Euryarchaeota	Cyanobacteria	Spirochaetota	Proteobacteria	Patescibacteria	Desulfobacterota	Fibrobacterota	Synergistota	Others
MR1	0.664895891952725	0.279234665166011	0.00868880135059088	0.010579628587507	0.00470455824423185	0.0100393922341024	0.00623522791221159	0.00438942037141249	0.00213843556555993	0.00240855374226224	0.00668542487339
MR2	0.57539673607203	0.363218908272372	0.0165222284749578	0.00596510973550929	0.00389420371412493	0.00524479459763647	0.0119302194710186	0.010579628587507	0.00168823860438942	0.000787844682048396	0.00477208778841
MR3	0.677388857625207	0.269758019133371	0.0174901519414744	0.0115925717501407	0.00324141812042769	0.00391671356218346	0.00492965672481711	0.00389420371412493	0.00123804164321891	0.00137310073157006	0.00517726505346
MR4	0.642588632526724	0.298368036015758	0.00974676420934159	0.0108497467642093	0.00675295441755768	0.00342149690489589	0.0056274620146314	0.00533483398987057	0.000967923466516601	0.00895891952729319	0.0073832301632
MR5	0.63459763646595	0.312414181204278	0.0131007315700619	0.00760832864378166	0.00580754079909961	0.00477208778840743	0.00693303320202589	0.00402926280247608	0.00121553179516038	0.00153066966797974	0.00799099606078
MR6	0.780528981429372	0.181609454136184	0.00198086662915025	0.00661789532920653	0.00785593697242544	0.00245357343837929	0.0036916150815982	0.00294879009566685	0.00310635903207653	0.0046595385481148	0.00454698930783
MR7	0.595925717501404	0.323331457512663	0.0325942599887451	0.00886888013505909	0.00299380979178391	0.0106246482836241	0.0106921778277997	0.00438942037141249	0.000787844682048396	0.000742824985931345	0.00904895891953
MR8	0.611817670230723	0.325672481710751	0.00576252110298255	0.0206190208216094	0.0047495779403489	0.00907146876758582	0.00616769836803602	0.00481710748452448	0.00222847495779403	0.00243106359032076	0.00666291502532
MR9	0.640180078784467	0.272211592571751	0.0110523353967361	0.0460551491277433	0.00333145751266179	0.00891389983117614	0.00279122115925718	0.00499718626899269	0.00191333708497468	0.0010579628587507	0.00749577940349
MR10	0.555723128868876	0.38001125492403	0.0177377602701182	0.0160945413618458	0.00783342712436691	0.000585256049521666	0.0093190770962296	0.00276871131119865	0	0.00267867191896455	0.00724817107485
MB1	0.631671356218344	0.335351716375916	0.00416432189082724	0.000270118176702307	0.00333145751266179	0.00997186268992684	0.000247608328643782	0.0105571187394485	6.75295441755768e-05	0.000697805289814294	0.00366910523354
MB2	0.649409116488463	0.323173888576253	0.0019358469330332	0.000315137872819359	0.0045694991558807	0.00866629150253236	0.00020258863252673	0.00814856499718627	9.00393922341024e-05	0.000315137872819358	0.00317388857625
MB3	0.507169386606638	0.418750703432754	0.0135284186831739	0.00261114237478897	0.0147889701744513	0.0166572875633089	0.0122678671918965	0.00319639842431064	0.000382667416994935	0.000832864378165447	0.00981429375352
MB4	0.499763646595385	0.427416994935285	0.012335396736072	0.00180078784468205	0.0116601012943163	0.0181204276871131	0.0140011254924029	0.00292628024760833	0.000630275745638717	0.00101294316263365	0.0103320202589
MB5	0.514957794034889	0.375711873944854	0.0532357906584131	0.00110298255486775	0.0132357906584131	0.0176477208778841	0.00936409679234665	0.00247608328643782	0.000585256049521666	0.000810354530106922	0.0108722566123
MB6	0.474102419808667	0.479819921215533	0.0228925154755205	0.00148564997186269	0.00317388857625211	0.00308384918401801	0.00414181204276871	0.00607765897580191	4.50196961170512e-05	0.000405177265053461	0.00477208778841
MB7	0.525559932470455	0.433629712999438	0.0082611142374789	0.00146314012380416	0.00400675295441756	0.008351153629713	0.00436691052335397	0.00821609454136185	0.000540236353404615	0.000517726505346089	0.00508722566123
MB8	0.580078784468203	0.379921215531795	0.00438942037141249	0.00315137872819358	0.00438942037141249	0.00691052335396736	0.00774338773213281	0.00720315137872819	0.00135059088351154	0.000405177265053461	0.00445694991559
MB9	0.574788970174448	0.298840742824987	0.0847945976364659	0.00459200900393922	0.00749577940348903	0.00117051209904333	0.0127405740011255	0.00657287563308948	0.000427687113111986	0.00211592571750141	0.0064603263928
MB10	0.711603826674165	0.211344963421496	0.0038716938660664	0.0131007315700619	0.020686550365785	0.00330894766460326	0.0162971299943725	0.00101294316263365	0.00938660664040518	0.00236353404614519	0.00702307259427

## Sheet: genus
Taxonomy	Prevotella	Rikenellaceae_RC9_gut_group	Methanobrevibacter	Succiniclasticum	Christensenellaceae_R-7_group	NK4A214_group	Prevotellaceae_UCG-001	UCG-002	Ruminococcus	Lachnospiraceae_XPB1014_group	Others
MR1	0.379538548114802	0.107439504783343	0.0085312324141812	0.0303432751828925	0.0387619583567811	0.0309285312324142	0.032076533483399	0.00742824985931345	0.0116601012943163	0.00414181204276871	0.34915
MR2	0.277906584130558	0.140528981429375	0.0164096792346652	0.0237478897017445	0.0678897017445132	0.0456724817107484	0.0308159819921215	0.0101969611705121	0.0126505346088914	0.00339898705683737	0.370782
MR3	0.45634214969049	0.0860551491277434	0.0173325830050647	0.0247158131682611	0.0473832301631963	0.0235678109172763	0.0272144063027575	0.00655036578503095	0.0113224535734384	0.00463702870005627	0.294879
MR4	0.394079909960609	0.0985931344963421	0.0094091164884637	0.0406077658975802	0.0364434440067529	0.0216994935284187	0.019786156443444	0.00664040517726505	0.0115025323579066	0.00459200900393922	0.356646
MR5	0.397591446257739	0.0961620709060213	0.012290377039955	0.0436465953854811	0.034777715250422	0.0253460889138998	0.0282498593134496	0.00425436128306134	0.0237028700056275	0.00337647720877884	0.330602
MR6	0.544130557118737	0.065908835115363	0.00198086662915025	0.0198987056837366	0.0179628587507034	0.0174901519414744	0.0332695554305008	0.00420934158694429	0.01053460889139	0.00267867191896455	0.281936
MR7	0.357996623522792	0.12	0.0313337084974676	0.0395047833427124	0.0482611142374789	0.0262014631401238	0.0221046707934721	0.00384918401800788	0.0190883511536297	0.00326392796848621	0.328396
MR8	0.299088351153631	0.13541924592009	0.0057175014068655	0.0279797411367473	0.0494991558806978	0.0354980303882949	0.0291502532357906	0.00772087788407428	0.0156668542487338	0.00441193021947102	0.389848
MR9	0.42764209341587	0.0895216657287563	0.0107371975239167	0.0227574563871694	0.0395498030388294	0.0245582442318514	0.0249184018007878	0.00769836803601576	0.0143837929093979	0.00461451885199775	0.333618
MR10	0.266201463140124	0.120720315137873	0.0173100731570062	0.033404614518852	0.0720090039392233	0.0525604952166573	0.0247833427124367	0.0106921778277997	0.0157794034890265	0.0056274620146314	0.380912
MB1	0.419335959482274	0.0340574001125492	0.00416432189082724	0.0278221722003376	0.0268992684299381	0.0154867754642656	0.00592009003939224	0.0381767023072594	0.0319864940911649	0.00173325830050647	0.394418
MB2	0.474957794034891	0.0317388857625211	0.0019358469330332	0.0214518851997749	0.0288351153629713	0.0157118739448509	0.00558244231851435	0.0385368598761958	0.0288801350590883	0.00220596510973551	0.350163
MB3	0.312571750140687	0.0622847495779403	0.0132808103545301	0.0530106921778278	0.0349127743387732	0.0173776027011818	0.0109848058525605	0.00276871131119865	0.0143837929093979	0.0122678671918965	0.466156
MB4	0.30244231851435	0.0580528981429376	0.0119977490151941	0.0761283061339336	0.0480585256049521	0.0161620709060214	0.0106696679797411	0.00427687113111987	0.0157118739448509	0.00760832864378166	0.448891
MB5	0.335014068655037	0.0688351153629712	0.0524704558244232	0.0478784468204839	0.0549015194147439	0.015846933033202	0.00855374226223973	0.00279122115925718	0.0121328081035453	0.00943162633652223	0.392144
MB6	0.204749577940349	0.0931682611142374	0.0224873382104671	0.0218120427687113	0.0509397861564434	0.0283624085537423	0.0493640967923466	0.00686550365785031	0.0292177827799662	0.0309510410804727	0.462082
MB7	0.271716375914463	0.0636353404614519	0.0082611142374789	0.0177377602701182	0.0420033764772087	0.0263590320765335	0.0478109172763084	0.00848621271806415	0.0352954417557682	0.0295779403489026	0.449116
MB8	0.28900393922341	0.109983117613956	0.00438942037141249	0.0242205965109736	0.0546314012380416	0.0134158694428813	0.0144513224535734	0.00925154755205402	0.0118176702307259	0.0094991558806978	0.459336
MB9	0.316330894766461	0.0919752391671356	0.0831513787281936	0.0272594259988745	0.0608216094541361	0.0296454698930782	0.0190658413055712	0.00610016882386044	0.0110298255486775	0.00454698930782217	0.350073
MB10	0.491660101294317	0.0618570624648284	0.00384918401800788	0.0128981429375352	0.0174226223972988	0.0109172763083849	0.0504895891952729	0.00540236353404615	0.00841868317388858	0.00490714687675858	0.332178
